# Supplementary material for: Development and validation of a novel stem cell subtype for bladder cancer based on stem genomic profiling
Source: Stem Cell Res Ther. 2020 Oct 28;11:457. doi: 10.1186/s13287-020-01973-4 (PMC7594303; doi:10.1186/s13287-020-01973-4)
Supplement: Supplementary file 1 — Additional file 1 : Table S1. The 26 stem gene sets used for identification of BLCA subtype. BLCA: Bladder cancer. Figure S1. Clustering heat map of stem cell subtype in (A) E-MTAB-4321, (B) GSE13507, (C) GSE31684, (D) GSE32548, and (E) GSE32894. Figure S2. Evaluation of immune cell infiltration level, tumor purity, and stromal content in BLCA. (A–F) Immune score, (G–L) stromal score (stromal content), and (M–R) tumor purity in all six datasets. *P < 0.05, **P < 0.01, ***P < 0.001; ns means not significant. BLCA: bladder cancer. Figure S3. Comparisons of the expression levels of immune-related genes between BLCA subtypes. (A–C) Expression levels of HLA genes between BLCA subtypes in TCGA, E-MTAB-4321 and GSE32894. (D–E) Expression levels of immune cell subgroup marker genes between BLCA subtypes. Kruskal–Wallis test, *P < 0.05, **P < 0.01, ***P < 0.001; ns means not significant. BLCA: bladder cancer. Figure S4. Difference analysis of 22 human immune cell subgroups of BLCA stem cell subtypes in CIBERSORT. Immune cell subgroups with significant differences in BLCA stem cell subtypes in (A) TCGA, (B) GSE32894, (C) GSE31684, (D) E-MTAB-4321, (E) GSE13507, and (F) GSE32548 cohort with CIBERSORT. Fraction of different immune cell subgroups among the four subtypes evaluated using Kruskal–Wallis tests, * P < 0.05, ** P < 0.01, *** P < 0.001. Kaplan–Meier survival curve based on median ssGSEA score for (G) TCGA, (H) GSE13507, (I) GSE32548, and (J) GSE32894, and best cut-off for (K) E-MTAB-4321 cohort in OS for macrophage M0, together with median ssGSEA score for (L) TCGA in OS for macrophage M2. BLCA: bladder cancer; TCGA: The Cancer Genome Atlas. Table S2. Univariate Cox analysis for all six datasets. Table S3. GSEA for BLCA stem cell subtypes. [file 13287_2020_1973_MOESM1_ESM.zip › Supplementary Table 1.xlsx]

## Sheet: Sheet1
Hs_EC_Skotheim	AASS	ACTG1	ADFP	ADORA2B	APEH	ASH2L	ATG4B	ATIC	ATP12A	ATP5B	ATP5C1	BCAT1	BFSP2	BFSP2-AS1	C12orf5	C14orf15	C6orf211	CALB1	CAMP	CAP1	CBR3	CBS	CCDC80	CCL26	CD9	CDC16	CNBP	COQ3	COX11	CR1	CSNK2B	CYTH1	DMD	DNMT3B	DNMT3L	DPPA4	EEF2	EIF3C	EIF4A1	EPPK1	ERVH-4	ERVH48-1	FABP5	FBP1	FKBP4	FLVCR1	FRAT2	GAL	GAPDH
Hs_ESC/EC_Sperger	ABCB7	ACHE	ACSS3	ACVR2B	ADD2	AK3L1	AKAP2	ALDH7A1	ALKBH7	ANKS6	AP1M2	AP1S2	APEH	APOB	APOC1	APOE	ARHGEF16	ARID3B	ARL2	ARL6IP	ATIC	ATP5G3	ATP5H	ATPBD4	ATPIF1	ATXN10	AURKB	AUTS2	AXIN2	B3GAT1	B4GALNT3	B4GALNT4	BAK1	BASP1	BAX	BBC3	BCAT1	BCL9	BICD1	BIRC5	BMP7	BMPR1A	BOLA2	BTC	BTF3L4	C10orf35	C12orf45	C16orf34	C1GALT1
Hs_ESC_Assou	AARS	AASS	ABCE1	ABHD9	ACTA1	ACTC	ACTN3	ACVR2B	ADAM19	ADAM23	ADCY2	ADD2	ADM	ADNP	ADSL	AER61	AF020591	AFP	AGL	AGPS	AK3	AKAP1	ALDH7A1	ALPL	AMD1	AMMECR1	ANAPC1	ANK2	ANKHD1	ANKRD10	AP1M2	AP1S2	APBB2	APEX1	API5	APPBP1	ARF3	ARFGEF1	ARHGAP19	ARHGAP8	ARL8	ARNTL2	ASC	ASE-1	ASML3B	ASPM	ASS	ATE1	ATIC
Hs_ESC_Bhattacharya	ACTC	ARL8	AURKB	BRIX	C15orf15	C20orf129	CACHD1	CALU	CCNB1	CCNC	CCT8	CDC2	CRABP1	CRABP2	CYP26A1	DDX21	DSG2	EIF4A1	ELOVL6	EPRS	FABP5	GAL	GDF3	GJA1	GNL3	GSH1	HDAC2	HMGA1	HMGB2	HNRPAB	HSPA4	IDH1	IFITM1	IMP2	IMPDH2	KIF4A	KPNA2	KRT18	KRT8	LAPTM4B	LDHB	LEFTY1	LIN28	LRRN1	MAD2L2	MGST1	MTHFD1	MTHFD2	NANOG
Hs_ESC_Sato	AK3	DPPA4	DUSP6	FAM162A	FRAT2	GAL	LEFTY1	MYO10	PLP1	POLR3G	POU5F1	PROM1	PSIP1	RNF138	SEPHS1	VRK1	VSNL1
Hs_ESC_Skottman	ACVR2B	AFP	ANKRD10-IT1	B3GALT5	C12orf35	C2orf56	CBL	CD24	CD9	DNMT3B	DPPA4	ESRG	FAM124A	FAM199X	FAM46B	FLJ10378	FLJ20171	FOXD3	FOXH1	G2E3	GATA6	GDF3	GJA1	HAND1	IL6ST	LEFTY1	LIFR	LIN28	LINC00545	MAN2A1	MARVELD2	MGST1	MUM1	NANOG	NANOS1	NT5DC1	PODXL	POU5F1	PUM1	PUM2	RFWD3	SOX1	SOX17	SOX2	STAT3	TCF3	TDGF1	TERF1	TRIM71
Hs_ESC_Wong	ABCB7	ACAD8	ADH5	ADSL	AK3L1	ALDH7A1	ALDOC	AMOTL2	ANP32E	APEX1	ATP5J	ATP5O	AURKA	AURKB	BANF1	BAX	BCAT1	BIRC5	BLM	BRIX	BRRN1	BTF3	BUB1	BUB1B	BUB3	C11orf48	C2orf47	CBX3	CCDC5	CCNA2	CCNB2	CCNC	CCND1	CCND2	CCNF	CCT5	CDC2	CDC20	CDC34	CDC6	CDC7	CDCA3	CDCA5	CDCA7	CDCA8	CDK4	CDKN1C	CDKN3	CGI-48
Hs_HSC/MSC/NSC/ESC_Huang	AIG1	BEX1	CCDC34	CD200	CEP70	CLGN	CRISPLD1	DHFR	EPDR1	GPR125	IFT81	KDM5B	LAPTM4B	LRRC16	MAGED4	MBOAT2	MEST	NAP1L3
Hs_HSC/MSC/NSC_Huang	ACY1	AHI1	AIG1	ALDH18A1	ANGPT1	ANKRD10	ATP2C1	B3GALNT1	BAALC	BBX	BEX1	BIVM	CCDC34	CD200	CEP70	CHCHD3	CLGN	CMTM4	CRISPLD1	CUTA	CXXC5	DCC1	DHFR	DPY19L3	DRIM	DUT	DVL3	EFCAB2	EFHA2	EHBP1	EIF4E	ELN	EPDR1	EPM2AIP1	FAM98A	FZD7	GOLGB1	GOPC	GPAM	GPR125	GSTA4	GSTM1	GTF2H2	HELLS	HSPD1	IFT81	KDM5B	LAPTM4B	LDOC1L
Hs_HSC_Huang	ABCA13	AGBL3	ANGPT1	ANKRD10	ANKRD28	AREG	ATP8B4	B4GALT6	BAALC	BEND4	BSPRY	C1QTNF4	CD34	CDCA7	CDK6	CHRDL1	CHST13	COL24A1	CPXM1	CRHBP	CRISPLD1	DDX17	DEPTOR	DLK1	DNMT3B	DPPA4	DPY19L2	DSG2	ETV6	FAM65C	FLJ13197	FLJ38379	FLT3	GATA2	GNA15	GPR126	GUCY1A3	HBG1	HLF	HOXA9	HTR1F	IGLL1	ITGA9	KIAA0125	KIT	LAPTM4B	LMO2	LUC7L2	MAP7
Hs_HSC_Novershtern	AAR2	AASS	ABCC1	ABCG1	ABHD10	ACACA	ACADM	ACN9	ACOT13	ACP6	ACTR8	ADA	ADCY3	ADH5	ADO	ADPRM	AER61	AGPS	AHCY	AHCYL2	AK2	AKR1A1	AKR1C3	AKR7A2	ALCAM	ALDH18A1	ALDH1A1	ALDH7A1	ALG3	ALG9	AMACR	ANAPC13	ANGEL1	ANGPT1	ANKMY2	ANKRD15	ANKRD28	ANKRD46	ANKRD6	ANKS1A	AP4M1	APEX1	APIP	APTX	AREG	ARHGAP22	ARHGAP29	ARHGAP33	ARHGAP5
Hs_HSC_Toren	ADAM28	AKR1C3	ALDH1A1	ANGPT1	ANKRD6	ARHGAP22	ATP9A	B4GALT6	BAALC	BSPRY	BTBD3	CACNB2	CCNB1IP1	CD34	CLGN	CPA3	CRHBP	CRYGD	DDAH2	DEPTOR	DNMT3B	DPPA4	DPYSL3	DSG2	EFHC1	EGFL7	EHD2	ERG	EXTL2	F2RL1	FANCL	FBN1	FHL1	FLJ13197	FLT3	FSTL1	GATA2	GNAI1	GUCY1A3	HLF	HMGA2	HOXA10	HOXA5	HOXA9	HSPB1	IGLL1	IL12RB2	IL18	IMPDH2
Hs_MSC_Huang	ADAM12	ADAMTS1	ADAMTS5	ALDH1A3	CDH11	CEMIP	COL12A1	COL1A1	COL1A2	COL3A1	COL6A1	COL6A2	COL6A3	CXCL12	CYP1B1	DCN	ENPP2	FGF2	FOXD1	FST	GALNT5	GATA6	GLT8D2	GREM1	HAS1	HAS2	HMCN1	HOXC6	IGFBP3	IL1R1	ISLR	ITGBL1	LOXL1	LUM	NID2	OLFML3	PAPPA	PDGFRA	PDZRN3	PENK	PITX2	POSTN	PPAP2B	PPP4R2	PRR16	PRRX1	RARRES1	SLC16A4	SNAI2
Hs_MaSC_Pece	ABHD6	ACER3	ACTG1	AK1	AK2	AKR1C1	AKR1C2	ANKH	ANKRD10	ANP32E	APOE	APP	ARHGEF2	ARMC8	ATP5E	ATP5I	ATP5L	BAG3	BGN	BTF3L4	C11orf31	C16orf69	C17orf85	C19orf2	C1orf121	C20orf30	C22orf13	C2orf24	C8orf59	C9orf16	C9orf64	CA12	CALD1	CALM1	CBX3	CCDC72	CCL5	CCNL1	CDC16	CDC42SE2	CDC5L	CEBPD	CHN1	CLTB	CLU	CNOT8	CNP	COG6	COL6A1
Hs_NSC_Huang	ADAMTS3	AMER2	ANK2	AQP4	ARX	ASCL1	ATP1A2	C1orf61	COLGALT2	CPE	CSPG5	CTNND2	DCX	DNER	EDNRB	ETV1	FABP7	FAM107A	FAT3	FOXG1	GAD1	GAP43	GAS1	GPM6A	GPM6B	GRIA2	HS6ST2	ITGB8	LHX2	LRRC3B	LRRN1	MAP2	MEGF10	MGC8685	NOPE	NRXN1	PAX6	PTN	PTPRZ1	RFX4	SALL1	SEMA6D	SLC10A4	SLC1A2	SLC1A3	SOX11	SOX2	SOX9	SP8
Hs_SC_Palmer	ABCG1	ACTRT3	ADH5	AFTPH	ALX1	APLP1	ARHGDIB	ARMC9	ARMCX2	ARRB2	ASCC3	ATP11C	BBS9	BCAT1	BCKDHB	BMPR1A	BOD1	BUB1B	BXDC1	C10orf128	C14orf119	C14orf166	C21orf45	C4orf52	C5orf56	CCDC5	CCDC90B	CCDC99	CCL26	CCNA2	CCNB1	CCNG1	CCR1	CD53	CDC123	CDC25A	CDH6	CENPE	CENPH	CENPI	CHEK2	CMBL	CPSF3	CTSH	CTSS	CXXC6	DACT1	DBC1	DCUN1D5
Hs_SC_Shats	ASPM	ATAD2	BIRC5	BRRN1	BUB1	BUB1B	C21orf45	CCDC99	CCNA2	CCNB1	CCNB2	CDC2	CDC20	CDC7	CDKN3	CENPA	CENPF	CEP55	CKS1B	CKS2	DBF4	DCC1	DLG7	ECT2	ESPL1	FBXO5	FEN1	FLJ20485	FOXM1	GPSM2	GTPBP4	HMGB2	HMMR	ISG20L2	KIAA0101	KIF11	KIF14	KIF15	KIF20A	KIF23	KIF2C	KIF4A	MAD2L1	MCAM	MCM4	MCM6	MELK	MLF1IP	MSH2
Hs_iPSC_Shats	AASS	ACAA2	ALDH3B1	AMT	AP1M2	ARFGEF1	ASML3B	ATP6V0E	ATP6V1D	BMPR1A	CCNB1IP1	CDO1	CLN5	CNTNAP2	COBL	CRABP1	CRIM1	CRKL	CTSL2	CUGBP1	CXADR	CYP26A1	DAPK1	DCP2	DNMT3B	FGFR2	FKBP1B	FLJ20171	FRAT2	GCH1	GLDC	GPM6B	H3F3A	HEY2	HFE	HSD17B4	INDO	JARID2	KIF5C	LCK	LEFTY2	LIN28	LPP	MAP7	MBD2	MGC8685	MRS2L	MSH6	MYCN
Hs_ESC_NANOG_targets_Boyer	AASDH	ABCB7	ABCF2	ABHD11	ABHD2	ACADM	ACAT2	ACO2	ACOT8	ACSL4	ACTR1A	ACTR1B	ADAL	ADAR	ADD3	ADFP	ADO	ADRBK2	AHSA1	AK3	AK3L1	ALCAM	ALG9	ALKBH1	ALKBH7	AMIGO2	AMOTL1	ANGPT1	ANKMY2	ANKRD1	ANKRD15	ANKRD49	ANP32A	ANP32B	ANXA1	AP1G1	AP1S2	AP2A1	AP3B1	APEX2	APH1A	APLP2	APOA2	APOB	APOM	AQP2	ARF3	ARF4	ARHGAP1
Hs_ESC_OCT4_targets_Boyer	AASDH	ABTB2	ACD	ADD3	ALKBH1	AMIGO2	ANKHD1	ANKRD1	ANKRD15	ARID1B	ARMCX5	ARPC5	ATAD2	ATP6V1D	ATP6V1G	ATPBD4	AUH	B3GALT4	BAG5	BAMBI	BLCAP	BMP7	BUB1B	BUB3	C12orf35	C13orf7	C14orf15	C14orf15	C15orf29	C1orf211	C9orf97	CA2	CA4	CABLES1	CACNA2D	CAPZA2	CBY1	CCDC94	CDC123	CDC14B	CDC7	CDH1	CDYL	CHST5	CNTNAP3	COL12A1	COMMD3	COMMD7	CPT1A
Hs_ESC_SOX2_targets_Boyer	AASDH	ABCB7	ABCF2	ABHD11	ABLIM1	ABTB2	ACIN1	ACO2	ACOT8	ACOX1	ACTR1A	ADAR	ADD3	ADFP	ADRBK2	AK3	AKT1S1	ALCAM	ALDH7A1	ALPL	AMOTL1	ANKHD1	ANKRD1	ANKRD15	ANP32A	ANP32B	AP2A1	AP3B1	APEX1	APH1A	APP	AQP2	ARF3	ARF4	ARFGEF1	ARHGAP1	ARHGAP11A	ARID1B	ARID4B	ARID5B	ARIH1	ARL4D	ARMC6	ARRDC3	ASNA1	ATAD2	ATF3	ATF4	ATP5F1
Hs_ESC_Chia	AADACL2	ABCG8	ABP1	ABTB1	ACADS	ACBD3	ACPL2	ACSS1	ACTA1	ACTL6B	ACTR1B	ACTR6	ADA	ADAM28	ADAM7	ADAMTS1	ADAMTSL1	ADFP	ADIPOR1	ADRBK1	AGPS	AHCTF1	AIPL1	ALDH1L2	ALDH5A1	ALKBH8	ANGPT4	ANGPTL6	ANKRD1	ANKRD31	ANXA4	APC	APLF	APLP2	ARFIP2	ARID4B	ARL4C	ARL5C	ARS2	ASAP1	ASTN2	ATOH8	ATP1A3	BAIAP2L1	BAT4	BCL6B	BDP1	BEST1	BLM
KEGG	ACVR1	ACVR1B	ACVR1C	ACVR2A	ACVR2B	AKT1	AKT2	AKT3	APC	AXIN1	AXIN2	BMI1	BMP2	BMP4	BMPR1A	BMPR1B	BMPR2	C2orf31	CTNNB1	DLX5	DUSP9	DVL1	DVL2	DVL3	ESRRB	ESX1	FGF2	FGFR1	FGFR2	FGFR3	FGFR4	FZD1	FZD10	FZD2	FZD3	FZD4	FZD6	FZD7	FZD8	FZD9	GRB2	GSK3B	HAND1	HESX1	HNF1A	HRAS	ID1	ID2	ID3
REACTOME	CDX2	DKK1	EOMES	EPAS1	EPHA1	FGF2	FOXD3	GATA6	GSC	HHEX	HIF3A	KLF4	LIN28	NANOG	NR5A1	NR6A1	PBX1	POU5F1	PRDM14	SALL4	SMAD2	SMAD4	SOX2	STAT3	TDGF1	TSC22D1	ZIC3	ZSCAN10
GeneCards	ACTL6A	ACTL6B	ARID1A	ARID1B	ARS2	ATAD3B	ATG7	BATF	BCOR	C20orf72	CCR1	CD34	CDC73	CDCA4	CDCP1	CDK2	CDKN1A	CENPF	CHD1	CHRDL1	CRTAC1	CTR9	CXCR4	CXXC5	CXXC6	DCSTAMP	DGCR8	DLK1	DPF1	DPF3	EIF5A	EIF5A2	EIF5AL1	ELAVL1	ELL3	ERAS	ERF	EZH1	EZH2	FES	FOXO4	GDF3	GNL3	GPM6A	GSK3B	HA-1	HESX1	HMCES	HMHB1
Plurinet	AATF	ACTA1	AIMP2	ANAPC1	ANP32A	ANXA2	ANXA3	APEX1	APOE	ARID3B	ARL4A	ARMC6	ATIC	AURKA	AURKB	BAK1	BAT3	BCCIP	BCL2	BIK	BIRC5	BLM	BRIX	BUB1B	BYSL	CASP6	CASP9	CCDC5	CCNA2	CCNB1	CCNB2	CCND1	CCNE1	CDA	CDC2	CDC25C	CDC45L	CDC7	CDK7	CDT1	CEBPZ	CENPE	CHAF1A	CHEK1	CHEK2	CKS1B	CKS2	COIL	COPS3
[truncated: 1,017 more columns]
