# Supplementary material for: Development and validation of a novel stem cell subtype for bladder cancer based on stem genomic profiling
Source: Stem Cell Res Ther. 2020 Oct 28;11:457. doi: 10.1186/s13287-020-01973-4 (PMC7594303; doi:10.1186/s13287-020-01973-4)
Supplement: Supplementary file 1 — Additional file 1 : Table S1. The 26 stem gene sets used for identification of BLCA subtype. BLCA: Bladder cancer. Figure S1. Clustering heat map of stem cell subtype in (A) E-MTAB-4321, (B) GSE13507, (C) GSE31684, (D) GSE32548, and (E) GSE32894. Figure S2. Evaluation of immune cell infiltration level, tumor purity, and stromal content in BLCA. (A–F) Immune score, (G–L) stromal score (stromal content), and (M–R) tumor purity in all six datasets. *P < 0.05, **P < 0.01, ***P < 0.001; ns means not significant. BLCA: bladder cancer. Figure S3. Comparisons of the expression levels of immune-related genes between BLCA subtypes. (A–C) Expression levels of HLA genes between BLCA subtypes in TCGA, E-MTAB-4321 and GSE32894. (D–E) Expression levels of immune cell subgroup marker genes between BLCA subtypes. Kruskal–Wallis test, *P < 0.05, **P < 0.01, ***P < 0.001; ns means not significant. BLCA: bladder cancer. Figure S4. Difference analysis of 22 human immune cell subgroups of BLCA stem cell subtypes in CIBERSORT. Immune cell subgroups with significant differences in BLCA stem cell subtypes in (A) TCGA, (B) GSE32894, (C) GSE31684, (D) E-MTAB-4321, (E) GSE13507, and (F) GSE32548 cohort with CIBERSORT. Fraction of different immune cell subgroups among the four subtypes evaluated using Kruskal–Wallis tests, * P < 0.05, ** P < 0.01, *** P < 0.001. Kaplan–Meier survival curve based on median ssGSEA score for (G) TCGA, (H) GSE13507, (I) GSE32548, and (J) GSE32894, and best cut-off for (K) E-MTAB-4321 cohort in OS for macrophage M0, together with median ssGSEA score for (L) TCGA in OS for macrophage M2. BLCA: bladder cancer; TCGA: The Cancer Genome Atlas. Table S2. Univariate Cox analysis for all six datasets. Table S3. GSEA for BLCA stem cell subtypes. [file 13287_2020_1973_MOESM1_ESM.zip › Supplementary Table 2.xlsx]

## Sheet: TCGA
Cell types	HR	HR.95L	HR.95H	log_rank_p
B cells naive	0.689838	0.0884672	5.37912	0.723091
B cells memory	0.437716	0.00702089	27.2893	0.695186
Plasma cells	0.157231	0.00282159	8.76155	0.36711
T cells CD8	0.0321686	0.00394166	0.262533	0.00133418
T cells CD4 naive	1.3146	0.000301388	5734.06	0.948994
T cells CD4 memory resting	0.792065	0.112284	5.58731	0.815086
T cells CD4 memory activated	0.0258687	0.00111151	0.602053	0.0228491
T cells follicular helper	0.00668005	9.32e-05	0.478545	0.0215546
T cells regulatory (Tregs)	0.0498497	0.000235962	10.5314	0.272227
T cells gamma delta	0.0143769	1.43e-08	14462.3	0.547467
NK cells resting	0.0138489	3.19e-05	6.0172	0.167313
NK cells activated	0.102119	0.000372454	27.9987	0.425688
Monocytes	9.68252	0.00834232	11238	0.528323
Macrophages M0	6.46856	2.10683	19.8603	0.00110644
Macrophages M1	0.693683	0.036074	13.3391	0.808419
Macrophages M2	17.8869	3.23549	98.8849	0.000946815
Dendritic cells resting	0.162661	0.0101432	2.6085	0.199579
Dendritic cells activated	0.998544	0.110042	9.06103	0.998967
Mast cells resting	7.34549	0.31634	170.564	0.213976
Mast cells activated	20.9695	0.308997	1423.06	0.157308
Eosinophils	0.000143534	4.64e-12	4437.15	0.314599
Neutrophils	369.995	2.25744	60642.1	0.0230307

## Sheet: GSE13507
Cell types	HR	HR.95L	HR.95H	log_rank_p
B cells naive	0.923074	8.55953e-05	9954.6	0.98652
B cells memory	0.167417	3.48958e-05	803.201	0.679395
Plasma cells	0.480938	0.00127684	181.151	0.808867
T cells CD8	0.000918623	1.05833e-08	79.7358	0.228107
T cells CD4 naive	12.6915	0.0393306	4095.36	0.388627
T cells CD4 memory resting	1.26449	0.0229501	69.6703	0.908663
T cells CD4 memory activated	0.173023	0.00212889	14.0623	0.434305
T cells follicular helper	138755	2.09475	9.19101e+09	0.0365714
T cells regulatory (Tregs)	0.0175673	0.000149773	2.06052	0.0963981
T cells gamma delta	32903.9	11.8083	9.16868e+07	0.0101712
NK cells resting	0.0390261	3.58585e-06	424.735	0.494015
NK cells activated	3.31009e-06	5.31477e-14	206.156	0.168192
Monocytes	37.7166	0.00082453	1.72528e+06	0.50731
Macrophages M0	328.787	0.239109	452099	0.115978
Macrophages M1	105641	2.2368	4.98926e+09	0.0351551
Macrophages M2	0.0126473	0.000108128	1.47931	0.0720512
Dendritic cells resting	0.0848064	1.74984e-05	411.016	0.568761
Dendritic cells activated	26.0954	0.376058	1810.81	0.131594
Mast cells resting	1.98042	0.0109044	359.677	0.796826
Mast cells activated	6.17986	1.12638e-06	3.39057e+07	0.818063
Eosinophils	0.114568	1.32093e-15	9.93681e+12	0.894737
Neutrophils	2.37927e+07	572.309	9.8914e+11	0.00174719

## Sheet: GSE31684
Cell types	HR	HR.95L	HR.95H	log_rank_p
B cells naive	1.8958e-05	7.33811e-15	48977.8	0.325442
B cells memory	14.9461	0.0210464	10614	0.419466
Plasma cells	2.65717	0.000822634	8582.86	0.812621
T cells CD8	1.92789	0.0243906	152.386	0.768443
T cells CD4 naive	0.338911	0.00129339	88.8056	0.703319
T cells CD4 memory resting	3.82635	0.0260908	561.154	0.598002
T cells CD4 memory activated	0.000649717	3.16545e-08	13.3356	0.147439
T cells follicular helper	0.0868382	0.00134213	5.61861	0.250705
T cells regulatory (Tregs)	4.01924e+09	75.0359	2.15287e+17	0.0148707
T cells gamma delta	0.396103	0.000845177	185.639	0.767886
NK cells resting	8219.04	0.0106654	6.3338e+09	0.192438
NK cells activated	6.79649e-05	7.84346e-11	58.8927	0.168916
Monocytes	1.32484e+11	0.00109999	1.59567e+25	0.121588
Macrophages M0	10.15	0.144633	712.298	0.285302
Macrophages M1	0.108727	0.00147374	8.02143	0.311944
Macrophages M2	12.849	0.0210657	7837.24	0.435219
Dendritic cells resting	0.362996	1.36447e-05	9656.98	0.845444
Dendritic cells activated	0.174646	0.000435224	70.082	0.56832
Mast cells resting	8.27866e-05	6.03019e-10	11.3655	0.119408
Mast cells activated	27.2365	0.0917288	8087.16	0.255294
Eosinophils	1.1142e+10	315.363	3.93654e+17	0.0090858
Neutrophils	1.02676e+06	3.46817	3.03978e+11	0.0312841

## Sheet: GSE32548
Cell types	HR	HR.95L	HR.95H	log_rank_p
B cells naive	1.4744e-05	1.20395e-11	18.0561	0.119849
B cells memory	10.0023	1.75301e-07	5.70705e+08	0.800487
Plasma cells	142.086	0.877878	22996.9	0.0561618
T cells CD8	2.55641e-05	8.56236e-12	76.325	0.164502
T cells CD4 naive	1915.51	1.76142e-09	2083086206808320	0.593013
T cells CD4 memory resting	0.208015	0.00235813	18.3494	0.492104
T cells CD4 memory activated	134.287	0.034377	524569	0.245548
T cells follicular helper	0.0218858	4.18061e-06	114.574	0.381696
T cells regulatory (Tregs)	0.000412249	7.54348e-09	22.5293	0.161416
T cells gamma delta	0.00136912	7.56838e-09	247.674	0.285733
NK cells resting	0.0311431	3.15975e-08	30695.3	0.622242
NK cells activated	16329.1	0.00174176	1.53086e+11	0.236275
Monocytes	7521.1	0.273895	2.06528e+08	0.0869664
Macrophages M0	4089.46	1.37827	1.21338e+07	0.0414889
Macrophages M1	1282.63	0.01371	1.19994e+08	0.220407
Macrophages M2	0.0224998	1.38054e-05	36.67	0.314676
Dendritic cells resting	0.532017	2.20114e-05	12858.9	0.902462
Dendritic cells activated	0.0555143	5.98642e-05	51.4804	0.406898
Mast cells resting	2.23633	0.00933338	535.838	0.773416
Mast cells activated	10.7773	5.3502e-11	2.17094e+12	0.857921
Eosinophils	13.6405	2.40251e-09	7.74453e+10	0.819624
Neutrophils	9.7504e+06	0.0673801	1410956535583450	0.0932293

## Sheet: GSE32894
Cell types	HR	HR.95L	HR.95H	log_rank_p
B cells naive	7.37157e-05	1.53674e-10	35.3607	0.15395
B cells memory	0.000504432	1.52966e-10	1663.45	0.321473
Plasma cells	4.19558	0.0149884	1174.43	0.617901
T cells CD8	0.0144885	1.58187e-06	132.701	0.36295
T cells CD4 naive	0.678894	4.4758e-08	1.02975e+07	0.963384
T cells CD4 memory resting	0.169758	0.00200409	14.3795	0.433643
T cells CD4 memory activated	448.864	0.0220412	9.14099e+06	0.22768
T cells follicular helper	0.212187	3.01731e-05	1492.16	0.731588
T cells regulatory (Tregs)	7.57135e-05	3.88344e-10	14.7615	0.126812
T cells gamma delta	0.000379329	7.25262e-10	198.398	0.240994
NK cells resting	0.00202018	5.90328e-10	6913.33	0.418947
NK cells activated	2.95375e+06	90.0767	9.68577e+10	0.00498008
Monocytes	55539.5	8.69593	3.54722e+08	0.0145346
Macrophages M0	1.97243e+08	61908	6.28428e+11	3.47063e-06
Macrophages M1	122.975	0.000780017	1.9388e+07	0.430678
Macrophages M2	0.955232	0.00240004	380.189	0.988036
Dendritic cells resting	0.164245	3.07532e-06	8771.96	0.745
Dendritic cells activated	0.000734009	2.21679e-07	2.4304	0.0809476
Mast cells resting	32.3285	0.0518817	20144.5	0.289717
Mast cells activated	0.805257	1.69706e-11	3.82095e+10	0.986222
Eosinophils	1.12487e-32	4.22157e-78	2.99729e+13	0.168053
Neutrophils	8.42847	1.94564e-12	3.65119e+13	0.885828

## Sheet: E-MTAB-4321
Cell types	HR	HR.95L	HR.95H	log_rank_p
B cells naive	0	0	Inf	0.99163
B cells memory	0.878405	0.0106083	72.7351	0.954119
Plasma cells	15.8497	1.0082	249.169	0.0493247
T cells CD8	0.000127654	1.07212e-08	1.51992	0.0611334
T cells CD4 naive	8.16884	0.215484	309.675	0.257458
T cells CD4 memory resting	0.476389	0.0215123	10.5496	0.638936
T cells CD4 memory activated	0.003058	1.27307e-08	734.554	0.359683
T cells follicular helper	6.51536	0.0330029	1286.25	0.487056
T cells regulatory (Tregs)	1.05441e-35	1.34357e-96	8.2748e+25	0.260262
T cells gamma delta	0.283543	5.0768e-10	1.58361e+08	0.902382
NK cells resting	5955.44	0.713338	4.97201e+07	0.0592083
NK cells activated	0.0203498	2.12218e-08	19513.6	0.579435
Monocytes	0.225693	1.38703e-05	3672.4	0.763516
Macrophages M0	3.30469e+06	3399.73	3.2123e+09	1.89734e-05
Macrophages M1	748.477	0.0561115	9.98402e+06	0.172064
Macrophages M2	0.0564059	0.00172289	1.84668	0.106236
Dendritic cells resting	0.010413	1.00216e-06	108.197	0.333371
Dendritic cells activated	9.45297	0.0615717	1451.29	0.381782
Mast cells resting	0.00514698	6.58523e-06	4.02285	0.121046
Mast cells activated	1.39021	1.96586e-07	9.83129e+06	0.967342
Eosinophils	26.8987	4.66735e-23	1.55022e+25	0.906119
Neutrophils	0.945895	3.72982e-10	2.39882e+09	0.995983
